# Supplementary material for: The Application of the Design of Experiments and Artificial Neural Networks in the Development of a Fast and Straightforward HPLC-UV Method for Fluconazole Determination in Hemato-Oncologic Pediatric Patients and Its Adaptation to Therapeutic Drug Monitoring
Source: Pharmaceuticals (Basel). 2024 Dec 12;17(12):1679. doi: 10.3390/ph17121679 (PMC11679493; doi:10.3390/ph17121679)
Supplement: Supplementary file 1 [file pharmaceuticals-17-01679-s001.zip]

Archive with 1 entries (1 files):
- pharmaceuticals-3339278-supplementary.pdf
